# Supplementary material for: Linc-SCRG1 accelerates progression of hepatocellular carcinoma as a ceRNA of miR26a to derepress SKP2
Source: J Exp Clin Cancer Res. 2021 Jan 9;40:26. doi: 10.1186/s13046-020-01825-2 (PMC7797122; doi:10.1186/s13046-020-01825-2)
Supplement: Supplementary file 2 — Additional file 2: Suppl Table 1. Information of Plasmids used in study. Suppl Table 2. The sequence of related genes for qPCR. Suppl Table 3. The details of antibodies. Suppl Table 4. The putative microRNAs that may be regulated by linc-SCRG1. [file 13046_2020_1825_MOESM2_ESM.xlsx]

## Sheet: Suppl Table 1
Suppl Table 1: Information of Plasmids used in study
Name of the plasmid	Species	Application	Name of the carrier	Corp.	Sequence (5'-3')
sh-lincSCRG1	human	in vitro/in vivo	PLVTHM	Invitrogen, United States	F: CCCTCCTAAACGTCTTCAA R: TTGAAGACGTTTAGGAGGG
sh-NC	human	in vitro	PLVTHM	Invitrogen, United States	F: GCGAGTGAGATTGCACGTC R: GACGTGCAATCTCACTCGC
ov-lincSCRG1	human	in vitro	pLV-IRES-DsRed	Hanbio biotechnology, Shanghai, China	F:GGATCCACATGGAGAGCCTAGTCCCC R:GAATTCGTATGCCACGTGCTACACAA
mi-miR26a	human	in vitro	None	Gene Pharma Co. Ltd, Shanghai, China	F: GUGCCAGUCAGAACAUCAU R: GUAAAUUGGUAAUACGGAC
mi-NC	human	in vitro	None	Gene Pharma Co. Ltd, Shanghai, China	F: GUUGUCUUGAAAUGGUAAA R: UGAAAUGGUAAAGAUGAUG
in-miR26a	human	in vitro/in vivo	None	Gene Pharma Co. Ltd, Shanghai, China	GCUGGAUUCAAGUAAUCCA
in-NC	human	in vitro/in vivo	None	Gene Pharma Co. Ltd, Shanghai, China	CAACCAUCAUCUUUACCAU
ov-SKP2	human	in vitro /vivo	pLV-IRES-DsRed	Hanbio biotechnology, Shanghai, China	atgcacag gaagcacctc caggagattc cagacctgag tagcaacgtt gccaccagct tcacgtgggg atgggattcc agcaagactt ctgaactgct gtcaggcatg ggggtctccg ccctggagaa agaggagccc gacagtgaga acatccccca ggaactgctc tcaaacctgg gccacccgga gagcccccca cggaaacggc tgaagagcaa agggagtgac aaagactttg tgattgtccg caggcctaag ctaaatcgag agaactttcc aggtgtttca tgggactccc ttccggatga gctgctcttg ggaatctttt cctgtctgtg cctccctgag ctgctaaagg tctct…

## Sheet: Suppl Table 2
Suppl Table 2: The sequence of related genes for qPCR
Genes	Host	Forward (5'-3')	Reverse (5'-3')
lincSCRG1	Human	TGAGAGCAATGACATCAGCCT	GCACTCCCCGAAATACCCTC
lincSCRG1	Mouse	AGACATGGGTTCCTTAAGTGC	CCTGGGGAAGTCACAAGAAA
miR-26a	Human	TTTCTGTCCTTGGCTCCGAC	TTAGTGGTGGCTGGCAGAAG
miR-26a	Mouse	CGCGTTCAAGTAATCCAGGA	AGTGCAGGGTCCGAGGTATT
miR-203b	Human	ATCAGTCGCGGGACCTATG	CGTACCGGACGCCTTAGAC
miR-345	Human	TGTGCCACGTTTCCAGGTTT	TAACATGAGCACTGGGGACC
U6	Human	AAATAGGCCCTCTTCCTGCC	GTTTGAGTAAGAGCCCGCGT
U6	Mouse	GCTTCGGCAGCACATATACTAAAAT	CGCTTCACGAATTTGCGTGTCAT
GAPDH	Human	CGGCCGATACAAGGGAAGTG	ACATTGGTGCATCCGGTGA
GAPDH	Mouse	AGGTCGGTGTGAACGGATTTG	TGTAGACCATGTAGTTGAGGTCA
SKP2	Human	CGTGTACAGCACATGGACCT	TAGCAAAGTCTGCAGGGCAA

## Sheet: Suppl Table 3
Suppl Table 3: The details of antibodies
Proteins	Type	Diluted Concentration	Corp.	Product code
GAPDH	Rabbit antibody	1:2500	Abcam	ab9485
cyclinD1	Rabbit antibody	1:2000	Abcam	ab226977
CDK4	Rabbit antibody	1:2000	Abcam	ab137675
CDK6	Rabbit antibody	1:2000	Abcam	ab151247
MMP2	Rabbit antibody	1:2000	Abcam	ab97779
MMP3	Rabbit antibody	1:1000	Abcam	ab53015
MMP9	Rabbit antibody	1:1000	Abcam	ab38898
E-cadherin	Rabbit antibody	1:1500	Abcam	ab15148
N-cadherin	Rabbit antibody	1:100	Abcam	ab18203
Vimentin	Rabbit antibody	1:2000	Abcam	ab137321
SKP2	Rabbit antibody	1:500	Abcam	ab68455
HRP-IgG	Goat antibody	1:10000	Abcam	ab6721
IgG	Rabbit antibody		Abcam	ab182931
Ago2	Rabbit antibody		Santa cruz biotechnology, inc	#sc-53521

## Sheet: Suppl Table 4
Suppl Table 4: The putative microRNAs that may be regulated by linc-SCRG1
miRNA name	Target Rank	Target Score	miRNA name	Target Rank	Target Score
has-miR-1297	1	95	has-miR-1197	26	62
has-miR-4465	2	84	has-miR-4516	27	62
has-miR-26b-5p	3	84	has-miR-330-5p	28	60
has-miR-26a-5p	4	84	has-miR-609	29	60
has-miR-376c-3p	5	83	has-miR-345-3p	30	60
has-miR-5582-5p	6	77	has-miR-4423-3p	31	58
has-miR-6871-5p	7	76	has-miR-7162-3p	32	58
has-miR-4769-3p	8	76	has-miR-4726-3p	33	57
has-miR-3678-3p	9	75	has-miR-1260b	34	57
has-miR-451b	10	73	has-miR-1260a	35	57
has-miR-670-5p	11	73	has-miR-6847-3p	36	56
has-miR-4755-3p	12	71	has-miR-670-3p	37	56
has-miR-1273e	13	71	has-miR-222-3p	38	55
has-miR-495-5p	14	71	has-miR-221-3p	39	55
has-miR-766-3p	15	70	has-miR-4442	40	55
has-miR-592	16	69	has-miR-5000-5p	41	55
has-miR-4779	17	69	has-miR-2276-5p	42	54
has-miR-4530	18	69	has-miR-1237-3p	43	54
has-miR-4303	19	68	has-miR-645	44	53
has-miR-3657	20	65	has-miR-516-5p	45	52
has-miR-1226-3p	21	64	has-miR-203b-3p	46	52
has-miR-6766-5p	22	64	has-miR-3943	47	51
has-miR-6756-5p	23	64	has-miR-4531	48	50
has-miR-4778-3p	24	63	has-miR-5589-3p	49	50
has-miR-4533	25	62	has-miR-4762-3p	50	50
